# Supplementary material for: Genetic Parameters for Limousine Interbeef Genetic Evaluation of Calving Traits
Source: Genes (Basel). 2024 Feb 7;15(2):216. doi: 10.3390/genes15020216 (PMC10887883; doi:10.3390/genes15020216)
Supplement: Supplementary file 1 [file genes-15-00216-s001.zip]

Archive with 1 entries (1 files):
- genes-2839558-supplementary.pdf
